# Supplementary material for: Comparison of Autografts and Biodegradable 3D-Printed Composite Scaffolds with Osteoconductive Properties for Tissue Regeneration in Bone Tuberculosis
Source: Biomedicines. 2023 Aug 8;11(8):2229. doi: 10.3390/biomedicines11082229 (PMC10452435; doi:10.3390/biomedicines11082229)
Supplement: Supplementary file 1 [file biomedicines-11-02229-s001.zip]

Archive with 1 entries (1 files):
- biomedicines-2506285-supplementary.pdf
